# Supplementary material for: The ISCB competency framework v. 3: a revised and extended standard for bioinformatics education and training
Source: Bioinform Adv. 2024 Nov 18;4(1):vbae166. doi: 10.1093/bioadv/vbae166 (PMC11646570; doi:10.1093/bioadv/vbae166)
Supplement: vbae166_Supplementary_Data [file vbae166_supplementary_data.zip]

Archive with 3 entries (3 files):
- Supplementary material 1.xlsx
- Competencies_use_case_studies.pdf
- Competency_guidelines.pdf
