# Supplementary material for: The ISCB competency framework v. 3: a revised and extended standard for bioinformatics education and training
Source: Bioinform Adv. 2024 Nov 18;4(1):vbae166. doi: 10.1093/bioadv/vbae166 (PMC11646570; doi:10.1093/bioadv/vbae166)
Supplement: vbae166_Supplementary_Data [file vbae166_supplementary_data.zip › Supplementary material 1.xlsx]

## Sheet: V1-V2
	ISCB Competency v1 - Welch et al., 2014, DOI: 10.1371/journal.pcbi.1003496	ID	Maps to	ISCB Competency V2 - Mulder et al., 2018, DOI: 10.1371/journal.pcbi.1005772	Notes
A1	(a) An ability to apply knowledge of computing, biology, statistics and mathematics appropriate to the discipline.	I2	ISCB_A1	GUI/Web based computing skills appropriate to the discipline (e.g., effectively use bioinformatics and analysis tools through web).	a1 was split into I2 and J2 to clarify the competencies required by different types of bioinformatics professional. I2 is a requirement for bioinformatics users whereas J2 is a requirement for bioinformatics scientists and engineers
A1		J2	ISCB_A1	Command line and scripting based computing skills appropriate to the discipline.
B1	(b) An ability to analyze a problem, and identify and define the computing requirements appropriate to its solution.	H2	ISCB_B1	Computing requirements appropriate to solve a given scientific problem (e.g. system, process, algorithm, component or program; define algorithmic time and space complexities and hardware resources required to solve a problem).	b1 (now H2) was edited so that different Bloom's taxonomy terms can be applied to professionals in different roles or at different career stages.
C1	(c) An ability to design, implement, and evaluate a computer-based system, process, component, or program to meet desired needs in scientific environments.	G2	ISCB_C1	The ability of a computer-based system, process, algorithm, component, or program to meet desired needs in scientific environments/problem.	c1 (now G2) was edited so that different Bloom's taxonomy terms can be applied to professionals in different roles or at different career stages. This approach enabled us to merge it with f1.
D1	(d) An ability to use current techniques, skills, and tools necessary for computational biology practice.	F2	ISCB_D1	Bioinformatics tools and their usage.	d1 (now F2) was simplified to make it applicable to different types of bioinformatics user
E1	(e) An ability to apply mathematical foundations, algorithmic principles, and computer science theory in the modeling and design of computer-based systems in a way that demonstrates comprehension of the tradeoffs involved in design choices.	K2	ISCB_E1	Construction of software systems of varying complexity based on design and development principles.	e1 (now K2) was edited so that different Bloom's taxonomy terms can be applied to professionals in different roles or at different career stages. The text was simplified.
F1	(f) An ability to apply design and development principles in the construction of software systems of varying complexity.		ISCB_F1		f1 was merged with c1 to create G2.
G1	(g) An ability to function effectively on teams to accomplish a common goal.	O2	ISCB_G1	Effective teamwork to accomplish a common scientific goal.	g1 (now O2) was edited so that different Bloom's taxonomy terms can be applied to professionals in different roles or at different career stages.
H1	(h) An understanding of professional, ethical, legal, security and social issues and responsibilities.	M2	ISCB_H1	Professional, ethical, legal, security and social issues and responsibilities of bioinformatics and genomic data in the workplace.	h1 (now M2) was edited so that different Bloom's taxonomy terms can be applied to professionals in different roles or at different career stages.
I1	(i) An ability to communicate effectively with a range of audiences.	N2	ISCB_I1	Effective communication of bioinformatics and genomics problem/issue/topics with a range of audiences, including, but not limited to, other bioinformatics professionals	i1 (now N2) was edited so that different Bloom's taxonomy terms can be applied to professionals in different roles or at different career stages. The competency was also edited to clarify that peers are one of the intended audiences
J1	(j) An ability to analyze the local and global impact of bioinformatics and genomics on individuals, organizations, and society.	L2	ISCB_J1	Local and global impact of bioinformatics and genomics on individuals, organizations, and society.	j1 (now L2) was edited so that different Bloom's taxonomy terms can be applied to professionals in different roles or at different career stages.
K1	(k) Recognition of the need for, and an ability to engage in, continuing professional development.	P2	ISCB_K1	Engage in continuing professional development in bioinformatics.	k1 (now P2) was edited to clarify that active engagement in one's own continuing professional development is a core competency for all bioinformatics professionals, regardless of role or career stage.
L1	(l) Detailed understanding of the scientific discovery process, and of the role of bioinformatics in it.	D2	ISCB_L1	Details of the scientific discovery process and of the role of bioinformatics in it.	l1 (now D2) was edited so that different Bloom's taxonomy terms can be applied to professionals in different roles or at different career stages.
M1	(m) An ability to apply statistical research methods in the contexts of molecular biology, genomics, medical and population genetics research.	E2	ISCB_M1	Statistical research methods in the context of molecular biology, genomics, medical, and population genetics research.	m1 (now E2) was edited so that different Bloom's taxonomy terms can be applied to professionals in different roles or at different career stages.
N1	(n) Knowledge of general biology, in-depth knowledge of at least one area of biology, and understanding of biological data generation technologies.	A2	ISCB_N1	General biology	n1 was split into three different competencies(A2, B2, C2) to allow for the fact that different types of professional have a varying foundational knowledgebase in biology.
N1		B2	ISCB_N1	Depth in at least one area of biology (e.g., evolutionary biology, genetics, molecular biology, biochemistry, anatomy, physiology)	n1 was split into three different competencies(A2, B2, C2) to allow for the fact that different types of professional have a varying foundational knowledgebase in biology.
N1		C2	ISCB_N1	Biological data generation technologies.	n1 was split into three different competencies(A2, B2, C2) to allow for the fact that different types of professional have a varying foundational knowledgebase in biology.

## Sheet: V2-V3
Notes cells highlighted in green are new cells highlighted in red have been merged with other competencies cells highlighted in yellow have been edited cells highlighted in orange have been split	ISCB Competency V2 - Mulder et al., 2018 DOI: 10.1371/journal.pcbi.1005772	New ID	Maps to	ISCB Competency V3	Notes
A2	General biology				A2 was archived because it was merged with B2 to create A3
B2	Depth in at least one area of biology (e.g., evolutionary biology, genetics, molecular biology, biochemistry, anatomy, physiology)	A3	ISCB_N1 ISCB_A2 ISCB_B2 UA_K1	Work at depth in at least one technical area aligned with the life sciences.	B2 was merged with A2 to create A3
C2	Biological data generation technologies.	B3	ISCB_N1 ISCB_C2 UKNOS_COGBIO3 UKNOS_COGLS_322 UA_K4 UA_S25	Prepare life science data for computational analysis	C2 (now B3) was edited to make the competency statement active. In version 3 it should be possible to preface each competency with the phrase 'A competent bioinformatics professional will...'
D2	Details of the scientific discovery process and of the role of bioinformatics in it.	C3	ISCB_L1 ISCB_D2 UKNOS_COGLS3 UKNOS_COGLS322 EA3.4a; EA3.4b	Have a positive impact on scientific discovery through bioinformatics.	D2 (now C3) was edited to make the competency statement active. In version 3 it should be possible to preface each competency with the phrase 'A competent bioinformatics professional will...'
E2	Statistical research methods in the context of molecular biology, genomics, medical, and population genetics research.	D3	ISCB_M1 ISCB_E2 UKNOS_COGBIO5 UKNOS_COGBIO6 UA K17, UA K18, UA K19, UA S35, UA S36	Use data science methods suitable for the size and complexity of the data	E2 (now D3) was broadened in scope to include all forms of data science, from classical statistics through to artificial intelligence and machine learning.
		E3	UKNOS_COGBIO1 UKNOS_COGBIO2 UA K15, UA K6, UA K20, EA 3.4c, UA K8, UA K10, UA S27, UA S28, UA S29, UA S30, UA S31, UA S33, UA A51	Manage own and others’ data according to community standards and principles	We created a new competency, E3, intended to emphasise the need for bioinformatics professionals to demonstrate data management competency and to encourage the adoption of FAIR principles in the field.
F2	Bioinformatics tools and their usage.	F3	ISCB_D1 ISCB_F2 UKNOS_COGBIO2 UA K11, UA K14, UA S28, UA S34, UA S33, UA S32	Make appropriate use of bioinformatics tools and resources	F2 (now F3) was edited to make the competency statement active. In version 3 it should be possible to preface each competency with the phrase 'A competent bioinformatics professional will...'
G2	The ability of a computer-based system, process, algorithm, component, or program to meet desired needs in scientific environments/problem.				G2 was archived; components of this competency have been incorporated into I3, J3 and K3
H2	Computing requirements appropriate to solve a given scientific problem (e.g. system, process, algorithm, component or program; define algorithmic time and space complexities and hardware resources required to solve a problem).				H2 was archived; components of this competency have been incorporated into I3, J3 and K3
I2	GUI/Web based computing skills appropriate to the discipline (e.g., effectively use bioinformatics and analysis tools through web).	G3	ISCB_A1 ISCB_I2	Contribute effectively to the design and development of user-centric bioinformatics tools and resources	I2 (now G3) was edited to make the competency statement active. In version 3 it should be possible to preface each competency with the phrase 'A competent bioinformatics professional will...' I2 (now G3) was also edited to make the competency appropriate to a broad range of bioinformatics professionals; 'contribute to design and development...' is intended to be inclusive to bioinformatics users,…
J2	Command line and scripting based computing skills appropriate to the discipline.	H3	ISCB_A1 ISCB_J2 UKNOS_COGBIO4 UKNOS_COGLS305 UA K11, UA S40, EA 2.3	Make appropriate and efficient use of scripting and programming languages	J2 (now H3) was edited to make the competency statement active. In version 3 it should be possible to preface each competency with the phrase 'A competent bioinformatics professional will...' J2 (now H3) was edited to make the competency appropriate to a broad range of bioinformatics professionals.
K2	Construction of software systems of varying complexity based on design and development principles.	I3	ISCB_E1 ISCB_K2 UKNOS_COGBIO4 UA S37, UA S38, UA K13, EA 2.1, EA 2.3, EA 3.3	Construct, manage and maintain bioinformatics computing infrastructure of varying complexity	K2 (now I3) was edited to make the competency statement active. In version 3 it should be possible to preface each competency with the phrase 'A competent bioinformatics professional will...' K2 (now I3) was also broadened in scope to apply to the entire software lifecycle, not just design and construction.
L2	Local and global impact of bioinformatics and genomics on individuals, organizations, and society.				L2 was archived and merged with M2 to create competency J3
M2	Professional, ethical, legal, security and social issues and responsibilities of bioinformatics and genomic data in the workplace.	J3	ISCB_J1 ISCB_L2 ISCB_M2 UKNOS_COGLS305 UA K7, UA S42, RI_P020_E187, RI_P020_E189, RI_P020_E190, RI_P020_E191, RI_P020_N087, RI_P020_N088	Comply with professional, ethical, legal and social standards and codes of conduct relevant to computational biology.	M2 (now J3) was edited to make the competency statement active. In version 3 it should be possible to preface each competency with the phrase 'A competent bioinformatics professional will...' M2 (now J3) was also broadened in scope to incorporate broader global implications of bioinformatics, previously encapsulated in competency L2.
N2	Effective communication of bioinformatics and genomics problem/issue/topics with a range of audiences, including, but not limited to, other bioinformatics professionals	K3	ISCB_I1 ISCB_N2 UKNOS_COGLS309 UKNOS_COGLS323 UKNOS_COGLS311 UA K21, UA S44, UA S46, UA A51, EA 3.2a, EA 3.2b	Communicate meaningfully with a range of audiences - within and beyond your profession	N2 (now K3) was edited to make the competency statement active. In version 3 it should be possible to preface each competency with the phrase 'A competent bioinformatics professional will...'
O2	Effective teamwork to accomplish a common scientific goal.	L3	ISCB_G1 ISCB_O2 UA K22, UA S23, UA S45, UA S46, UA S47, UA A52, UA A53, UA S2, E3.6a, E3.6b, E3.6c, E3.6d, E3.6f	Work effectively in teams to accomplish a common goal.	O2 (now L3) was edited to make the competency statement active. In version 3 it should be possible to preface each competency with the phrase 'A competent bioinformatics professional will...'
P2	Engage in continuing professional development in bioinformatics.	M3	ISCB_K1 ISCB_P2 UA S1, UA A49, UA A52, E3.3b, E3.5e, E3.3c	Engage in continuing professional development in bioinformatics	P2 (now M3) was edited to make the competency statement active. In version 3 it should be possible to preface each competency with the phrase 'A competent bioinformatics professional will...'
